# Supplementary material for: Determinants of Complementary Feeding Indicators: A Secondary Analysis of Thailand Multiple Indicators Cluster Survey 2019
Source: Nutrients. 2022 Oct 18;14(20):4370. doi: 10.3390/nu14204370 (PMC9610694; doi:10.3390/nu14204370)
Supplement: Supplementary file 1 [file nutrients-14-04370-s001.zip]

Archive with 1 entries (1 files):
- nutrients-1925964-supplementary.pdf
